# Supplementary material for: Naples Prognostic Score: A Novel Prognostic Score in Predicting Cancer-Specific Survival in Patients With Resected Esophageal Squamous Cell Carcinoma
Source: Front Oncol. 2021 May 28;11:652537. doi: 10.3389/fonc.2021.652537 (PMC8193841; doi:10.3389/fonc.2021.652537)
Supplement: Supplementary file 1 [file Table_1.xls]

## Sheet: data
survival status (0=alive; 1=death)	tumor length (cm)	vessel invasion (0=no; 1=yes)	perineural invasion (0=no, 1=yes)	survival time	age (years)	gender (0=female; 1=male)	tumor location (1=upper, 2=middle, 3=lower)	differentiation (1=well, 2=moderate, 3=poor)	TNM (1=I, 2=II, 3=III)	adjuvant treatment (0=no, 1=yes)	neutrophil	lymphocyte	monocyte	NLR	LMR	TC	NPS	CRP	ALB	GPS
1	4	0	0	25	62	1	3	2	3	1	3.1	1.3	0.3	2.38462	4.33333	162.414	3	0.1	3.66	0
0	8.5	1	0	62	66	1	3	3	1	0	3.2	1.3	0.2	2.46154	6.5	187.549	1	5	4.57	0
1	6	0	1	47	48	1	2	2	3	0	3.6	1.7	0.3	2.11765	5.66667	104.796	2	7.8	4.27	0
1	4	1	1	9	72	1	3	2	3	1	3.4	1.8	0.3	1.88889	6	171.695	2	3.5	4.08	0
1	1	0	1	62	60	1	3	2	1	0	3.9	2	0.3	1.95	6.66667	123.744	2	9.1	3.89	0
0	3.2	0	0	87	63	1	2	3	1	1	4	1.5	0.2	2.66667	7.5	244.781	1	5	4.27	0
1	2	1	0	47	51	1	3	1	2	0	2.7	2	0.4	1.35	5	183.683	1	5	4.27	0
0	6	0	1	84	70	1	3	2	1	0	3.8	1.2	0.3	3.16667	4	160.867	3	1.5	3.37	1
1	3.5	0	0	7	55	0	1	3	3	1	5.3	1.4	0.4	3.78571	3.5	110.596	3	5	3.9	0
1	2.5	0	0	59	57	1	3	2	2	1	3.9	1.2	0.3	3.25	4	128.771	3	2	3.64	0
1	2.5	0	0	67	70	1	3	2	2	0	3.9	2.1	0.4	1.85714	5.25	239.367	1	1	4.06	0
0	6.5	0	1	73	55	1	3	3	2	0	5.4	1.6	0.4	3.375	4	145.013	3	1.7	3.92	0
1	3	0	0	43	73	1	2	2	2	0	4.2	1.9	0.4	2.21053	4.75	170.921	2	1.6	3.63	0
0	5.5	0	0	68	48	1	3	2	3	0	3.6	1.2	0.4	3	3	279.584	3	0.3	3.16	1
1	5	0	0	5	58	1	2	3	3	0	6.4	1.1	0.4	5.81818	2.75	210.752	3	27.3	2.66	2
1	6.2	0	1	19	60	1	2	2	2	0	3.7	1.2	0.3	3.08333	4	148.88	3	5	3.76	0
0	0.5	0	0	86	38	1	2	2	1	0	2.4	1.9	0.3	1.26316	6.33333	206.885	1	0.2	4.3	0
1	6.7	1	0	24	52	1	2	3	2	0	4.6	2	0.4	2.3	5	163.961	2	5	3.44	1
0	2.6	0	0	88	68	0	2	1	2	0	4.7	1.6	0.3	2.9375	5.33333	276.877	1	0.1	5.21	0
1	4	0	0	57	38	1	3	2	3	0	4.3	1.4	0.4	3.07143	3.5	159.32	3	0.3	3.38	1
1	3	0	0	44	63	0	3	2	1	0	2.5	1.6	0.2	1.5625	8	125.291	2	2.3	4.45	0
0	2	0	0	62	53	1	2	1	1	0	4.9	1.4	0.2	3.5	7	165.894	2	1.2	4.71	0
0	5	0	0	69	49	0	2	2	3	1	6.7	2.3	0.4	2.91304	5.75	225.446	1	2.3	4.54	1
1	2.5	1	0	28	61	0	3	2	2	0	7.3	1.4	0.5	5.21429	2.8	138.052	3	10.27	3.46	2
1	4.5	0	0	17	47	1	2	3	2	0	4.5	1.3	0.3	3.46154	4.33333	96.2883	3	23.7	3.35	2
1	6	0	0	55	55	1	2	2	1	0	3.6	1.2	0.5	3	2.4	157.387	3	5	3.65	0
1	2.5	0	1	10	74	1	3	2	2	1	4.3	1.7	0.3	2.52941	5.66667	240.527	1	0.2	4.98	0
0	0.8	0	0	72	77	1	3	1	1	0	3.4	1.4	0.2	2.42857	7	216.552	1	0.1	5.21	0
1	9	1	1	38	55	1	2	3	3	0	6.4	2.1	0.8	3.04762	2.625	177.109	3	30.93	3.21	2
0	6.2	0	0	71	65	1	3	3	1	0	3.5	1.9	0.3	1.84211	6.33333	187.936	1	3.5	4.71	0
1	9	0	0	9	70	1	2	3	3	1	6.7	1.9	0.6	3.52632	3.16667	133.412	3	20.1	3.23	2
1	4	0	1	45	73	1	2	3	3	1	5.3	1.8	0.3	2.94444	6	114.463	2	2.2	3.91	0
0	1	0	0	67	62	0	3	2	1	0	3.1	2.9	0.6	1.06897	4.83333	186.776	1	0.2	4.68	0
1	5	0	1	12	58	1	2	1	3	0	4.1	1.2	0.4	3.41667	3	135.345	3	8.56	3.37	1
0	4.5	1	0	76	54	1	3	2	3	1	4.6	1.6	0.3	2.875	5.33333	203.018	1	4.6	4.25	0
1	2	0	0	36	63	0	3	1	1	0	3.3	1.1	0.2	3	5.5	133.412	2	4.1	4.15	0
0	2	0	0	62	61	1	3	1	1	0	3.9	1.6	0.3	2.4375	5.33333	197.217	1	1.88	4.28	0
0	3.7	0	0	72	52	1	1	2	1	0	3.1	1.9	0.4	1.63158	4.75	184.069	1	3.71	4.38	0
1	5.3	0	0	37	50	1	3	2	3	1	4.5	0.9	0.1	5	9	199.924	2	3.45	3.48	1
0	1.2	0	0	64	51	1	2	3	1	0	4.9	3.2	1	1.53125	3.2	136.118	2	0.5	5.02	0
1	5.5	0	0	14	76	1	3	3	2	0	5.2	1.9	0.7	2.73684	2.71429	184.069	2	3.7	3.73	0
1	5	0	1	19	50	1	2	2	3	0	2.5	1.8	0.4	1.38889	4.5	198.377	1	1	4.03	0
0	4	0	0	83	56	1	3	1	2	0	4	2.1	0.3	1.90476	7	209.205	2	1.83	3.94	0
0	2.7	0	0	70	62	1	3	2	3	1	6.1	2.4	0.5	2.54167	4.8	274.944	1	3.77	4.96	0
1	4.3	1	0	12	57	1	3	3	3	1	3.5	0.8	0.5	4.375	1.6	162.801	3	15.15	3.43	2
0	4.3	1	0	81	52	1	3	2	3	0	6.7	2.3	0.3	2.91304	7.66667	251.355	1	2.78	4.21	0
1	1	0	0	25	62	1	2	1	1	0	2.6	1.2	0.2	2.16667	6	184.843	1	1.86	4.32	0
1	5	1	1	13	52	1	3	2	3	1	6.3	1.4	0.3	4.5	4.66667	172.082	2	4.2	4.18	0
1	1.3	0	0	32	58	1	3	1	1	0	4.2	1.8	0.2	2.33333	9	180.589	1	0.1	4.4	0
0	4	0	0	62	57	0	2	2	1	0	2.7	2.3	0.7	1.17391	3.28571	260.249	2	2.4	4.05	0
0	6.5	0	0	77	64	1	2	2	2	0	5.6	2.5	0.4	2.24	6.25	216.165	1	1.8	4.45	0
0	5.2	0	1	86	70	1	2	2	1	1	4.2	1.1	0.2	3.81818	5.5	190.256	2	2.62	4.31	0
1	4.5	0	0	19	50	1	3	2	3	0	5.2	1.1	0.2	4.72727	5.5	144.626	2	4	4.59	0
1	5	0	0	15	64	1	3	2	3	0	4.4	1.2	0.4	3.66667	3	141.919	3	2.79	3.65	1
1	2	1	1	34	60	0	2	2	2	1	3.1	1.3	0.2	2.38462	6.5	181.362	1	1.84	4.28	0
0	2	0	0	70	67	1	2	2	1	0	3.5	1.7	0.3	2.05882	5.66667	295.826	1	0.8	4.16	0
1	3	1	0	52	56	1	2	3	2	0	2.7	2.4	0.5	1.125	4.8	218.872	1	5.13	4.3	0
1	3.3	0	0	44	69	1	3	3	3	1	5.5	1.4	0.6	3.92857	2.33333	148.106	3	7.9	3.84	0
1	3.2	1	1	55	54	1	2	2	1	0	2.7	1.8	0.2	1.5	9	184.843	2	1.3	3.97	0
0	2	0	0	68	58	1	2	2	1	0	3.6	1.5	0.2	2.4	7.5	219.259	1	0.2	4.42	0
1	5	0	1	11	46	0	2	2	2	0	5.4	1.4	0.3	3.85714	4.66667	189.483	2	5.1	4.34	0
1	8	0	0	13	69	1	2	2	3	0	7.5	1.4	0.6	5.35714	2.33333	165.508	3	17.7	3.42	2
0	3	0	0	76	59	1	3	2	3	1	3.2	1.1	0.2	2.90909	5.5	210.752	2	1.2	3.57	0
1	3	0	0	26	62	0	2	3	1	0	4.3	1.3	0.3	3.30769	4.33333	148.88	3	4.61	3.95	0
1	3.2	1	1	17	57	0	3	2	3	0	3.2	1.1	0.5	2.90909	2.2	209.591	2	0.8	4.28	0
1	5.5	0	0	15	57	1	2	2	2	0	5.7	2.4	0.7	2.375	3.42857	199.151	2	2.7	3.69	0
1	4.1	0	0	37	55	1	3	2	3	1	5.7	1.1	0.3	5.18182	3.66667	190.643	2	7.1	4.79	0
1	4.5	0	0	60	57	1	2	2	2	0	6.3	1.1	0.2	5.72727	5.5	163.187	2	6.5	5.02	0
1	5	0	0	20	54	1	2	2	3	0	3.4	1.4	0.4	2.42857	3.5	199.537	2	3.9	4.23	0
1	5	0	0	48	52	1	3	1	1	0	5.7	1.1	0.3	5.18182	3.66667	242.848	2	1.15	4.17	0
0	2	0	0	77	59	1	3	2	1	0	6.3	3.7	0.7	1.7027	5.28571	209.205	1	0.9	4.37	0
1	3	0	0	35	49	1	3	1	1	0	5.4	1.1	0.3	4.90909	3.66667	189.87	2	2.35	4.07	0
1	3.4	0	0	49	70	0	2	1	2	0	3.4	1.4	0.5	2.42857	2.8	201.857	2	0.7	3.93	0
0	2.1	0	0	65	56	1	2	2	1	0	2	0.9	0.1	2.22222	9	190.643	1	0.5	4.25	0
1	3	0	0	36	51	1	2	2	1	0	2.4	1.4	0.4	1.71429	3.5	138.439	2	3.82	4.62	0
1	2	0	0	46	58	1	3	1	1	0	1.7	1.4	0.3	1.21429	4.66667	222.353	1	1.35	4.33	0
1	3.7	0	0	56	58	1	2	3	1	0	6.4	1.5	0.2	4.26667	7.5	164.734	2	2.13	4.64	0
0	4	0	0	75	70	1	1	2	3	0	5.6	1.5	0.3	3.73333	5	211.525	2	1.4	4.78	0
1	6	0	0	31	44	0	3	2	3	0	6.4	1.6	0.5	4	3.2	121.037	3	4	3.36	1
1	5	1	0	10	60	1	3	3	3	1	7.4	0.9	0.2	8.22222	4.5	239.367	2	0.69	3.18	1
0	6.5	0	1	67	50	1	1	2	3	1	6.7	1.7	0.3	3.94118	5.66667	203.018	2	3.2	3.35	1
1	7.5	0	0	20	52	1	3	2	2	0	4.9	2	0.2	2.45	10	183.296	1	2.4	4.23	0
1	6.5	1	0	30	54	1	3	2	3	0	5.2	1.9	0.3	2.73684	6.33333	180.202	1	6.67	4.1	0
1	5.2	0	1	15	72	1	2	2	2	0	6.3	1.7	0.3	3.70588	5.66667	184.456	2	12.4	4.21	1
1	4.5	0	0	43	52	1	3	2	3	0	4.8	1.8	0.5	2.66667	3.6	127.224	2	1.73	4.04	0
1	3.8	0	1	13	59	1	3	2	3	1	4.8	1.5	0.2	3.2	7.5	137.665	3	3.2	3.26	1
1	3	1	1	11	63	1	3	3	2	0	4.8	1.3	0.5	3.69231	2.6	157.387	3	13.26	3.67	1
1	4	0	0	42	65	1	3	2	2	0	3.7	1.4	0.2	2.64286	7	203.404	1	3.95	4.09	0
1	5	0	0	18	69	1	3	2	3	0	5.3	1.2	0.7	4.41667	1.71429	193.35	3	8.93	3.47	1
0	4	0	0	74	51	1	2	1	2	0	2.1	1.2	0.3	1.75	4	161.641	2	0.1	4.59	0
1	5	0	0	8	58	1	2	3	2	0	7.5	1.8	0.5	4.16667	3.6	158.934	3	7.1	3.49	1
1	6	0	0	42	70	1	3	2	2	0	5.6	1.7	0.6	3.29412	2.83333	161.641	3	3.2	3.84	0
0	4	0	0	75	56	1	2	2	3	0	6.5	1.7	0.4	3.82353	4.25	125.678	3	13.76	4.92	1
1	7	1	1	17	58	1	3	2	3	1	5.1	2.1	0.5	2.42857	4.2	261.409	2	0.7	4.67	0
1	4.5	0	0	50	61	1	3	2	3	1	7.3	1.1	0.3	6.63636	3.66667	252.128	2	6.8	4.19	0
1	6	0	0	16	65	1	3	1	2	0	4.3	1.2	0.4	3.58333	3	186.776	3	5.06	3.49	1
1	2.3	0	0	39	55	1	2	2	1	0	3.1	1.3	0.2	2.38462	6.5	187.549	1	3	4.98	0
1	7.5	0	1	14	60	1	1	2	3	1	4.4	1.8	0.5	2.44444	3.6	146.173	3	5	3.27	1
1	5.3	0	0	47	74	1	3	3	1	0	2.6	1.5	0.3	1.73333	5	193.35	1	3.5	4.38	0
0	6	0	0	80	64	1	3	3	1	0	3.7	1.4	0.2	2.64286	7	220.806	1	0.9	5.03	0
1	4	0	0	14	61	1	2	2	3	1	5.5	1.2	0.2	4.58333	6	146.559	2	3	5.24	0
0	2.6	0	0	70	62	1	2	1	2	0	5.9	1.8	0.5	3.27778	3.6	184.456	2	0.7	4.89	0
0	4.2	0	0	69	56	1	2	2	1	0	5.3	1.8	0.4	2.94444	4.5	207.271	1	12.17	4.4	1
1	3	0	0	54	64	1	3	3	1	0	1.8	1.5	0.3	1.2	5	180.589	1	5	5.02	0
1	3.5	0	0	33	69	1	3	2	2	0	4.8	1.7	0.3	2.82353	5.66667	229.7	1	3	4.68	0
1	3.8	0	1	19	61	1	3	2	1	0	3.6	1.4	0.5	2.57143	2.8	138.052	3	0.5	3.73	0
0	3.8	1	1	78	63	1	2	2	3	1	2.9	0.9	0.2	3.22222	4.5	207.658	2	5	4.79	0
1	4	1	0	14	57	1	2	3	3	1	6.9	1.6	0.7	4.3125	2.28571	149.653	3	0.1	3.79	0
0	1.3	0	0	65	74	1	1	2	1	0	4.9	2	0.4	2.45	5	174.402	2	0.1	3.83	0
1	3	1	1	47	57	1	1	2	3	1	5.5	1.5	0.6	3.66667	2.5	206.111	2	6.7	5.14	0
1	3.5	0	0	40	59	1	2	2	1	0	3.8	1.5	0.4	2.53333	3.75	184.843	2	2.05	3.78	0
1	3.2	0	0	39	63	1	1	2	1	0	3.5	2.3	0.9	1.52174	2.55556	123.357	3	3.38	3.95	0
1	4	0	0	24	67	1	2	2	2	0	3.5	2.1	0.3	1.66667	7	186.003	2	4.9	3.38	1
1	6	0	0	31	50	1	2	3	3	1	6.5	1.7	0.4	3.82353	4.25	172.855	3	12.72	5.22	1
1	6	0	1	36	65	1	3	2	3	0	4.6	1.8	0.5	2.55556	3.6	223.513	2	3.13	3.82	0
0	6	0	1	78	50	1	3	2	3	1	3.8	1.4	0.6	2.71429	2.33333	208.818	2	0.11	4.41	0
1	5	0	0	13	71	1	3	3	2	0	3.7	1.7	0.3	2.17647	5.66667	181.749	1	4.19	4.19	0
1	5	1	0	18	57	1	2	2	3	1	3.4	2.2	0.4	1.54545	5.5	186.003	1	13.92	4.06	1
1	3.5	0	1	47	57	1	2	2	2	0	3.6	0.8	0.1	4.5	8	174.015	2	4.5	4.41	0
1	3	0	0	57	66	1	3	2	1	0	3.7	1.2	0.5	3.08333	2.4	143.852	3	8.7	3.67	0
1	2.5	0	0	23	69	1	3	2	2	0	4.7	1.7	0.6	2.76471	2.83333	195.67	2	3.28	5.03	0
1	2.2	1	1	27	54	1	3	2	3	1	4.8	1.4	0.5	3.42857	2.8	152.747	3	8.99	3.05	1
1	3.5	0	0	43	57	1	2	2	3	0	3.7	2	0.3	1.85	6.66667	192.577	1	3.97	4.44	0
1	4.2	0	0	35	62	1	3	2	3	0	6.9	2.8	0.5	2.46429	5.6	163.187	2	22.6	3.11	2
1	5	0	0	17	58	1	3	2	2	1	4.7	1.6	0.2	2.9375	8	254.062	2	8.09	3.93	0
0	5.8	0	0	73	59	1	3	1	2	0	3	1.8	0.7	1.66667	2.57143	249.035	2	2.58	4.25	0
1	5	0	0	15	73	0	1	3	3	1	5.3	1.2	0.4	4.41667	3	202.244	2	10.37	4.36	1
1	1.5	0	0	28	62	1	2	1	2	0	2.4	1.4	0.3	1.71429	4.66667	165.894	2	3.45	3.42	1
1	5.2	0	0	10	61	0	3	2	3	0	5.6	0.9	0.3	6.22222	3	149.266	3	20.2	4.79	1
0	4.7	0	0	81	65	1	2	3	3	0	3.2	2.2	0.3	1.45455	7.33333	105.569	2	0.1	4.96	0
1	6.5	0	0	14	54	1	2	1	3	1	3.2	1	0.3	3.2	3.33333	126.064	3	32.19	3.29	2
1	6.2	0	1	20	55	1	3	2	2	0	3.3	1.1	0.6	3	1.83333	237.821	3	41.56	3.31	2
1	5.5	0	0	24	62	1	3	2	2	0	3.3	1.9	0.4	1.73684	4.75	120.264	2	0.49	4.44	0
1	1.5	0	0	26	65	1	2	2	2	1	2.7	1.3	0.3	2.07692	4.33333	202.244	2	2.18	3.37	1
1	7.5	0	0	45	62	1	3	2	2	0	5.9	2.3	0.6	2.56522	3.83333	138.825	2	5	4.66	0
1	8	1	0	23	56	1	3	2	3	0	10.9	4.8	1.1	2.27083	4.36364	138.052	3	12.9	3.44	2
1	4.5	0	0	13	63	1	3	2	3	0	6.3	1.7	0.6	3.70588	2.83333	147.719	3	30.1	5.02	1
1	3.5	0	0	24	57	0	2	2	1	0	2.6	1.9	0.3	1.36842	6.33333	183.296	2	8.12	3.23	1
1	5.5	0	1	10	70	1	2	2	3	1	4.5	1	0.2	4.5	5	159.32	3	3.08	3.66	0
1	5.3	0	1	55	56	1	2	2	2	0	4.6	1.2	0.2	3.83333	6	169.761	2	7.17	4.48	0
1	3.1	0	0	57	43	1	2	1	2	0	3.2	1.6	0.5	2	3.2	150.04	3	5.56	3.63	0
0	1.2	0	0	77	56	0	2	2	1	0	2.7	2.4	0.6	1.125	4	206.111	2	3.14	3.71	0
0	4.5	0	0	64	66	1	2	1	2	0	4.2	1.1	0.3	3.81818	3.66667	239.754	2	15.69	4.23	1
1	7.2	0	0	22	61	1	2	2	2	0	3.7	1.4	0.3	2.64286	4.66667	198.764	1	2.57	4.55	0
1	3	0	0	35	63	0	2	2	1	0	5.6	2.4	0.5	2.33333	4.8	225.446	1	6.33	4.37	0
1	3	0	0	46	73	1	2	2	1	0	5.1	1.5	0.2	3.4	7.5	174.402	3	14.06	3.86	1
1	5	0	0	21	64	1	2	2	3	1	3.5	0.9	0.3	3.88889	3	124.131	3	11.2	4.36	1
1	4	0	0	13	65	1	3	3	2	0	2.1	1.6	0.4	1.3125	4	90.8745	2	0.2	5.02	0
0	4	0	0	71	55	1	3	1	2	0	4.9	1.6	0.2	3.0625	8	125.678	3	5	3.99	0
0	3.5	0	0	67	60	1	1	3	2	0	3.5	1.9	0.6	1.84211	3.16667	254.449	2	0.1	4	0
1	13.5	0	0	9	41	1	2	1	2	0	8	1.7	0.3	4.70588	5.66667	136.505	3	23.15	3.26	2
0	4.5	0	0	73	62	0	2	2	1	0	2.7	1.5	0.4	1.8	3.75	163.187	3	0.7	3.55	0
1	5	0	0	22	44	1	2	1	2	0	5.2	1.5	0.6	3.46667	2.5	117.944	3	6.07	3.18	1
1	1.5	0	1	23	56	1	1	2	2	0	9.6	2.7	0.7	3.55556	3.85714	171.308	3	27.2	3.23	2
1	2.7	0	0	48	52	1	2	1	2	0	9.7	1.3	0.3	7.46154	4.33333	199.924	3	18.83	3.67	1
1	4	1	0	65	56	1	2	2	3	1	7.2	0.9	0.1	8	9	119.49	3	2.64	3.93	0
1	3.5	0	1	15	61	0	2	2	3	0	5.3	2.3	0.4	2.30435	5.75	170.921	2	12.83	4.2	1
0	5	1	0	66	52	1	2	1	1	0	5.1	1.4	0.2	3.64286	7	139.599	3	15.77	3.99	1
0	3.5	0	0	79	49	1	2	2	1	0	3.6	1.9	0.6	1.89474	3.16667	244.394	2	2.66	4.17	0
1	7	0	0	12	61	1	2	3	1	0	9.5	1.4	0.3	6.78571	4.66667	138.052	2	12.68	4.17	1
1	5.5	1	0	13	67	1	2	2	3	1	4.2	1.2	0.2	3.5	6	199.924	2	13.19	3.43	2
1	5.5	1	0	14	76	1	3	2	3	0	4.2	1.1	0.3	3.81818	3.66667	193.35	3	12.15	3.42	2
0	3.8	0	0	65	56	1	3	2	2	1	3.3	1.8	0.5	1.83333	3.6	164.734	2	2.74	4.02	0
1	3	0	0	21	45	1	2	2	2	0	2.8	2.5	1	1.12	2.5	236.274	2	1.94	3.76	0
1	4	0	0	28	52	1	2	2	2	0	4.6	1.3	0.4	3.53846	3.25	178.269	3	1.59	4.41	0
1	3	0	1	11	58	1	3	3	2	0	4.9	1.5	0.6	3.26667	2.5	146.559	3	12.26	3.98	1
1	5.5	0	1	28	60	1	2	1	3	0	5.8	1.6	0.5	3.625	3.2	169.375	3	4.5	3.8	0
0	4	1	0	75	78	1	3	2	1	1	3.1	1.4	0.2	2.21429	7	202.631	1	5	4.07	0
1	4.5	0	0	24	77	1	2	1	3	0	5.9	1.3	0.5	4.53846	2.6	214.232	2	15	4.41	1
1	3.5	0	0	13	57	1	2	2	3	0	6.7	2.8	0.5	2.39286	5.6	220.032	1	2.83	4.41	0
1	4	0	0	34	68	1	3	2	2	0	2.1	1.1	0.7	1.90909	1.57143	165.121	2	3.96	4.78	0
1	2.5	0	0	32	63	1	2	2	3	1	2.5	2	0.6	1.25	3.33333	126.838	2	2.52	4.17	0
1	4	0	1	64	54	1	3	2	3	1	3.7	1.3	0.3	2.84615	4.33333	119.104	3	8.67	3.63	0
1	4.5	0	0	5	68	1	2	3	3	0	11.7	3.8	1.1	3.07895	3.45455	145.013	3	13.48	3.73	1
1	4	0	1	20	57	1	3	3	2	0	4.3	1.2	0.6	3.58333	2	206.111	3	2.07	3.91	0
1	3	0	1	21	57	0	3	2	3	1	2.5	1.4	0.4	1.78571	3.5	220.806	2	1.59	3.89	0
1	3.5	0	0	24	59	1	3	2	3	0	2.8	1.6	0.3	1.75	5.33333	152.747	2	13.1	3.92	1
0	5	0	0	85	61	1	2	2	2	1	3.1	1.4	0.3	2.21429	4.66667	239.754	1	0.92	4.12	0
1	3	0	0	29	58	1	3	2	3	0	5.6	1.1	0.1	5.09091	11	185.229	2	2.88	4.08	0
1	7	1	0	12	71	1	3	2	3	1	4.5	1.5	0.5	3	3	257.929	3	22.07	3.93	1
1	4.5	0	0	23	62	1	3	2	1	0	2.4	1	0.6	2.4	1.66667	126.838	3	12.41	3.84	1
1	8	0	0	23	54	1	3	2	3	1	3.4	2.1	0.3	1.61905	7	194.897	2	2.04	3.92	0
0	4.5	0	0	64	65	1	2	2	2	0	3.3	1.6	0.2	2.0625	8	130.705	2	0.26	3.56	0
1	5	0	0	41	59	1	3	3	1	0	3.1	1.6	0.3	1.9375	5.33333	138.052	2	16.42	4.41	1
1	3.5	0	1	16	54	1	2	3	3	1	7.3	1.8	0.4	4.05556	4.5	135.732	2	25	4.23	1
1	3	0	0	25	60	1	2	3	1	0	9.4	1.2	0.3	7.83333	4	182.909	2	0.7	4.1	0
1	5	0	0	30	65	1	3	2	3	1	5.1	1.1	0.2	4.63636	5.5	242.848	2	5	3.45	1
1	3	0	0	8	60	1	3	2	3	1	5.2	1.9	0.7	2.73684	2.71429	203.404	2	5	3.76	0
0	4	0	0	68	69	1	2	2	3	0	6.3	1.4	0.3	4.5	4.66667	215.392	2	5	3.47	1
1	5	0	0	35	49	1	3	2	3	0	4.6	1.3	0.2	3.53846	6.5	112.916	3	14.5	3.43	2
1	4.5	1	0	29	54	1	3	2	3	1	7.7	2.2	0.5	3.5	4.4	168.601	3	0.2	4.83	0
1	6	0	0	17	63	1	3	3	3	0	6.2	1.5	0.4	4.13333	3.75	141.532	3	30.2	3.33	2
1	4.5	0	0	46	63	1	2	3	3	1	3.8	1.1	0.7	3.45455	1.57143	119.49	3	2.12	3.79	0
1	3	0	0	56	58	1	2	2	3	0	3	0.5	0.2	6	2.5	116.01	3	3.57	5.12	0
0	5	0	0	68	65	1	3	2	2	0	3.1	1.1	0.3	2.81818	3.66667	210.752	2	15	4.94	1
1	0.5	0	0	20	57	0	2	1	1	0	3.3	0.7	0.3	4.71429	2.33333	227.38	2	5	4.3	0
0	3	0	0	67	48	1	3	2	2	0	4.8	1.9	0.6	2.52632	3.16667	244.008	2	5	4.42	0
0	5.5	0	0	75	50	1	2	2	2	0	6	2	0.4	3	5	270.69	2	2.09	4.84	0
1	2.5	1	1	14	56	1	3	2	3	1	2.9	1.7	0.3	1.70588	5.66667	145.399	2	25.97	4.71	1
0	1.9	0	0	67	61	0	2	3	1	0	1.5	1.4	0.3	1.07143	4.66667	204.951	1	1.31	4.08	0
0	2.2	0	0	63	54	1	2	2	2	1	3.3	2.3	0.4	1.43478	5.75	242.074	1	3.96	4.48	0
1	5	0	0	28	47	1	2	2	3	0	13.6	3.5	0.8	3.88571	4.375	159.707	3	18.9	3.32	2
1	5	0	0	6	57	1	3	2	3	1	6.7	1.7	0.6	3.94118	2.83333	168.988	3	35.3	4.07	1
0	3	0	0	72	69	1	1	2	1	0	4.1	1.4	0.3	2.92857	4.66667	165.894	2	3.3	4.3	0
1	1	0	0	28	60	1	2	2	1	0	4.9	2	0.5	2.45	4	183.683	2	5	3.81	0
0	6	0	0	68	60	1	3	2	3	1	5.9	1.4	0.3	4.21429	4.66667	254.062	2	12	3.61	1
0	3.5	0	0	76	57	1	3	2	3	1	5	1.8	0.5	2.77778	3.6	210.365	2	9.25	3.67	0
0	7.5	0	0	87	57	1	3	1	3	0	5.5	2.5	0.6	2.2	4.16667	244.781	2	17.34	3.86	1
0	6.5	0	0	68	55	1	3	2	2	0	9.6	2	0.4	4.8	5	134.572	3	11.4	3.37	2
0	5	0	0	73	77	0	3	2	2	1	6.4	2.5	0.6	2.56	4.16667	186.003	1	5	4.24	0
0	6.5	0	0	90	54	1	2	2	1	0	4	1.5	0.2	2.66667	7.5	235.887	2	5	3.92	0
0	5.5	1	0	83	66	1	2	2	3	1	3	2.2	0.5	1.36364	4.4	168.988	2	4.41	4.52	0
1	2.5	0	0	32	57	1	3	2	3	0	5.4	1.3	0.2	4.15385	6.5	122.197	2	0.1	4.09	0
0	6.5	0	0	85	69	1	3	3	3	1	3.7	1.2	0.7	3.08333	1.71429	179.042	3	0.1	3.99	0
0	3.3	0	0	76	56	0	3	2	1	0	4.2	1.5	0.6	2.8	2.5	137.665	2	4.31	4.84	0
0	1.5	0	0	73	54	1	3	3	1	0	3.1	0.9	0.2	3.44444	4.5	150.426	2	3.89	5.12	0
1	6.2	0	0	31	39	1	2	2	1	0	2.8	1.2	0.4	2.33333	3	205.724	2	4.35	3.55	0
0	4	0	1	72	65	1	2	2	2	1	3	1.5	0.6	2	2.5	200.311	2	4.16	4.5	0
0	2.5	0	0	76	54	0	2	2	2	1	3.4	1.8	0.4	1.88889	4.5	240.527	1	10.07	4.309	1
0	0.5	0	0	85	53	1	3	1	1	0	3.1	1.6	0.3	1.9375	5.33333	137.665	2	8.33	3.71	0
1	6	0	0	30	67	1	3	1	2	0	5.2	1.1	0.3	4.72727	3.66667	214.232	2	0.78	4.11	0
1	4.5	0	0	20	60	0	3	1	1	0	4.7	2.1	0.8	2.2381	2.625	142.306	2	0.1	4.44	0
1	6	0	0	68	52	0	1	2	1	0	3.9	1.6	0.5	2.4375	3.2	217.325	2	8.86	4.84	0
1	2	0	0	58	51	1	2	2	1	0	2.1	1.6	0.6	1.3125	2.66667	184.069	2	7.74	4.64	0
1	4.5	0	0	41	51	1	2	3	3	1	2.1	1.4	0.3	1.5	4.66667	189.483	1	3.76	4.16	0
1	3.5	0	0	11	64	0	2	2	3	1	5.7	1.5	0.4	3.8	3.75	200.697	2	0.1	4.19	0
1	3.5	0	0	30	50	1	2	2	3	0	5.9	1.5	0.3	3.93333	5	126.838	3	54.68	3.36	2
1	4.5	0	1	30	54	1	3	2	2	0	4.2	1.4	0.5	3	2.8	205.338	3	3.3	3.98	0
1	2	0	0	21	62	1	3	2	2	0	3.4	1.9	0.6	1.78947	3.16667	144.626	2	4.5	4.12	0
1	5	0	1	35	65	1	3	1	2	0	4.1	1.2	0.3	3.41667	4	138.052	3	17.9	3.89	1
1	4.5	0	0	7	55	1	2	2	1	0	5.3	1.5	0.5	3.53333	3	207.658	2	21.72	4.5	1
0	4.5	0	0	68	59	1	2	2	3	1	5	1.4	0.2	3.57143	7	175.562	3	0.1	3.67	0
0	4	0	0	74	39	1	2	1	1	0	6.2	2.2	0.4	2.81818	5.5	207.271	1	0.1	4.04	0
1	4	0	0	20	63	1	2	2	3	1	2.1	0.7	0.2	3	3.5	169.375	3	27.2	4.11	1
0	5	0	0	82	69	1	3	3	3	1	4.8	1.7	0.3	2.82353	5.66667	127.224	2	0.72	3.74	0
0	5	0	0	73	63	1	3	2	2	0	2.7	1.8	0.5	1.5	3.6	121.811	3	10.3	3.56	1
1	9	1	0	12	55	1	3	2	3	0	5.3	1.3	0.3	4.07692	4.33333	131.478	3	2.67	3.75	0
0	5.5	0	0	90	56	1	2	3	2	1	3.4	1.2	0.2	2.83333	6	238.981	1	0.1	4.75	0
1	8	0	0	15	64	1	2	3	2	0	10.3	2.1	0.6	4.90476	3.5	104.022	3	12.22	4.71	1
1	5.5	0	0	42	55	1	2	3	3	1	3.5	0.9	0.4	3.88889	2.25	126.451	3	5	4.2	0
1	5.5	1	1	28	65	1	1	3	3	0	4.7	1.3	0.3	3.61538	4.33333	123.357	3	16.7	4.23	1
0	7.5	0	0	83	57	1	2	1	1	0	3.3	1.3	0.3	2.53846	4.33333	140.759	3	5	3.74	0
0	3.5	0	0	76	56	0	3	2	2	0	2.9	1.1	0.2	2.63636	5.5	196.057	1	0.1	4.65	0
1	6.5	1	0	22	36	1	1	3	2	0	4.8	1.3	0.5	3.69231	2.6	189.87	2	7.1	4.01	0
0	4	1	1	66	68	0	2	2	2	1	2.6	1.4	0.2	1.85714	7	206.111	1	0.2	4.56	0
1	3	0	0	32	59	1	3	2	1	0	5.6	1.3	0.3	4.30769	4.33333	150.426	3	5	4.26	0
1	3.6	0	1	32	58	1	3	2	2	0	3.6	1.2	0.4	3	3	122.197	3	5	3.73	0
1	3	0	0	32	65	1	3	2	1	0	1.9	0.6	0.3	3.16667	2	165.508	3	7.3	4.12	0
0	0.5	0	0	65	55	1	3	1	1	0	2.9	2.6	0.8	1.11538	3.25	237.434	2	2.4	3.49	1
1	5	0	1	22	61	1	3	1	2	0	5.4	1.7	0.7	3.17647	2.42857	135.345	3	35.8	2.98	2
0	2	0	0	61	50	0	3	3	1	0	3.8	1.4	0.3	2.71429	4.66667	217.325	2	4.5	3.59	0
1	9.5	1	1	43	58	0	2	2	3	1	4	1.1	0.5	3.63636	2.2	121.424	3	14.5	3.85	1
1	3	0	0	42	41	0	2	2	2	0	2.1	0.7	0.2	3	3.5	211.525	2	4.5	4.05	0
0	2.5	0	0	62	61	1	3	2	1	0	2.1	1.5	0.3	1.4	5	229.7	1	4.5	4.63	0
1	4	0	0	14	54	1	2	2	2	0	2.7	0.8	0.2	3.375	4	176.722	3	11.4	4.14	1
1	5	0	0	13	56	1	2	3	2	0	5.4	1.3	0.4	4.15385	3.25	175.562	3	22.7	4.01	1
0	5.2	0	1	69	55	1	3	2	2	0	4.9	1.7	0.3	2.88235	5.66667	207.658	1	4.6	4.62	0
1	3	0	0	45	65	1	3	2	2	0	2.6	0.8	0.3	3.25	2.66667	113.69	3	18.2	4.33	1
0	3	0	0	72	72	1	3	2	3	1	3.1	1.4	0.3	2.21429	4.66667	236.66	1	0.1	4.55	0
1	7.5	1	1	39	71	1	2	2	3	0	5	1.2	0.5	4.16667	2.4	167.441	3	1.3	3.51	0
0	3.7	1	0	84	57	1	3	2	1	1	3.1	1.6	0.3	1.9375	5.33333	225.059	2	10.22	3.68	1
0	3.7	0	1	85	52	1	2	2	1	0	5.6	2.3	0.5	2.43478	4.6	175.175	2	3.1	4.98	0
1	5	0	0	66	52	1	2	2	2	1	4.1	1.3	0.6	3.15385	2.16667	123.744	3	1.7	4.86	0
1	4.5	0	0	38	67	1	3	2	3	0	5.5	1.4	0.3	3.92857	4.66667	168.601	2	14.5	4.15	1
0	5	0	0	85	58	1	3	3	1	0	7.3	2	0.8	3.65	2.5	143.852	3	13.7	3.01	2
1	4.8	0	0	45	52	1	1	2	1	0	5	1.2	0.3	4.16667	4	195.284	3	23.47	3.97	1
0	5	0	0	68	65	1	3	2	2	0	3.1	1.1	0.2	2.81818	5.5	204.178	1	15	4.94	1
1	0.5	0	0	20	57	0	2	1	1	0	3.3	1.7	0.3	1.94118	5.66667	191.417	1	5	4.3	0
0	3	0	0	67	48	1	3	2	2	0	4.8	1.9	0.4	2.52632	4.75	184.843	1	5	4.42	0
0	5.5	0	0	75	50	1	2	2	2	0	6	2	0.3	3	6.66667	130.318	2	2.09	4.84	0
1	2.5	1	1	10	56	1	3	2	3	1	2.9	1.7	0.5	1.70588	3.4	161.254	2	25.97	4.71	1
0	1.9	0	0	67	61	0	2	3	1	0	1.5	1.4	0.2	1.07143	7	184.069	1	1.31	4.08	0
0	2.2	0	0	63	54	1	2	2	2	1	3.3	2.3	0.4	1.43478	5.75	194.123	1	3.96	4.48	0
1	5	0	0	28	47	1	2	2	3	0	10.6	2.5	1	4.24	2.5	236.274	3	18.9	3.32	2
1	5	0	0	9	57	1	3	2	3	1	13.7	2.3	0.7	5.95652	3.28571	166.668	3	35.3	4.07	1
0	3	0	0	72	69	1	1	2	1	0	4.1	1.4	0.5	2.92857	2.8	165.121	2	3.3	4.3	0
1	1	0	0	18	60	1	2	2	1	0	4.9	2	0.2	2.45	10	228.926	2	5	3.81	0
0	6	0	1	84	70	1	3	2	1	0	3.8	1.4	0.4	2.71429	3.5	227.38	2	1.5	3.37	1
1	2.5	0	0	59	57	1	3	2	2	1	3.9	1.2	0.6	3.25	2	126.451	3	2	4.14	0
1	2.5	0	0	67	70	1	3	2	1	0	3.9	2.1	0.5	1.85714	4.2	134.958	2	1	4.06	0
0	6.5	0	1	73	55	1	3	3	2	0	5.4	1.6	0.3	3.375	5.33333	186.776	2	1.7	4.09	0
1	3	0	0	23	73	1	2	2	2	0	4.2	1.9	0.8	2.21053	2.375	215.005	2	11.6	3.63	1
0	5.5	0	0	94	48	1	3	2	1	0	3.5	2	0.4	1.75	5	195.284	1	0.3	4.16	0
1	7.5	0	0	21	67	1	3	1	3	1	2.9	1.6	0.7	1.8125	2.28571	150.426	3	1.3	3.94	0
1	6.2	0	1	19	60	1	2	2	2	0	3.7	1.3	0.4	2.84615	3.25	138.439	2	5	4.24	0
1	4.2	0	0	34	50	1	2	2	3	1	3.3	1.5	0.4	2.2	3.75	162.414	2	4.7	4.35	0
0	0.5	0	0	86	38	1	2	2	1	0	2.4	1.9	0.3	1.26316	6.33333	206.111	1	0.2	4.3	0
